# Supplementary material for: Prevalence and associated factors of antenatal depression in rural Bangladesh
Source: PLoS One. 2025 Apr 23;20(4):e0321965. doi: 10.1371/journal.pone.0321965 (PMC12017481; doi:10.1371/journal.pone.0321965)
Supplement: S1 File — (XLSX) [file pone.0321965.s001.xlsx]

## Sheet: Sheet1
SI No.	Gestational Week	Age	Education	Working	Income	Religion	Marital Age	Para	Abortion/Still Birth	Delivery Method	Delivery Complication	Prev Disease	Prev Surgery	Pregnancy Type	Relation with Husband	Relation with In-laws	Domestic Violence	Sexual violence	Sexual Violence in Pregnancy	Intimate partner Violence	Male Gender preference-Husband	Male gender pref in laws	polygamous_husband	ex_marital_affair	EPDS score
1	20	27	Educated	No	15000	Muslim	18	Multiparous	No	VD	Yes	No	No	Planned	Good	Moderate	No	No	No	No	Yes	No	No	No	6
2	20	22	Educated	No	13000	Muslim	16	Nulliparous	No			No	No	Planned	Good	Good	No	No	No	No	No	No	No	No	8
3	12	26	Educated	No	20000	Muslim	15	Multiparous	No	CS	No	No	No	Planned	Good	Good	No	No	No	No	Yes	Yes	No	No	0
4	16	27	Educated	No	12000	Hindu	18	Multiparous	No	CS	No	Yes	No	Planned	Moderate	Good	No	No	No	No	Yes	Yes	No	No	10
5	24	35	Not educated	No	15000	Muslim	13	Multiparous	No	VD	No	Yes	Yes	Planned	Moderate	Good	No	No	No	No	No	No	No	No	15
6	28	20	Educated	No	9500	Muslim	18	Multiparous	Yes			No	No	Planned	Good	Good	No	No	No	No	Yes	No	No	No	10
7	24	19	Educated	No	5000	Muslim	17	Nulliparous	No			No	No	Planned	Good	Good	No	No	No	No	No	No	No	No	0
8	24	17	Educated	No	8000	Muslim	15	Nulliparous	No			No	No	Planned	Moderate	Good	No	No	No	No	Yes	Yes	No	No	5
9	36		Educated	No	8500	Muslim	17	Multiparous	No	CS	No	No	No	Planned	Good	Poor	No	No	No	No	Yes	Yes	No	No	14
10	37	28	Educated	No	20000	Muslim	26	Nulliparous	No			No	Yes	Planned	Good	Good	No	No	No	No	No	No	No	No	14
11	6	29	Educated	No	16000	Muslim	23	Nulliparous	No			No	No	Planned	Good	Good	No	No	No	No	No	No	No	No	4
12		21	Educated	No	9500	Muslim	15	Multiparous	Yes	CS	No	No	No	Planned	Good	Good	No	No	No	No	Yes	Yes	No	No	17
13	20	24	Educated	No	8000	Muslim	17	Multiparous	No	CS	No	No	No	Planned	Good	Good	No	No	No	No	No	No	No	No	6
14	20	21	Educated	No	5500	Muslim	19	Nulliparous	No			No	No	Planned	Good	Good	No	No	No	No	No	No	No	No	10
15	24	28	Educated	No	20000	Muslim	27	Nulliparous	No			No	No	Planned	Good	Good	No	No	No	No	No	No	No	No	12
16	28	24	Educated	No	25000	Muslim	19	Multiparous	No	CS	No	No	No	Planned	Moderate	Good	No	No	No	No	No	No	No	No	12
17	27	16	Not educated	No	5000	Hindu	25	Multiparous	No	CS	No	No	No	Planned	Good	Good	No	No	No	No	Yes	No	No	No	2
18	20	27	Educated	No	15000	Muslim	15	Multiparous	No	CS	No	No	No	Planned	Moderate	Moderate	No	No	No	No	Yes	Yes	No	No	2
19	28	27	Educated	No	15000	Muslim	15	Multiparous	No	CS	Yes	No	No	Planned	Moderate	Good	No	Yes	No	Yes	No	No	No	No	4
20	28	19	Educated	No	20000	Muslim	18	Nulliparous	No			No	No	Planned	Good	Good	No	No	Yes	Yes	Yes	No	No	No	5
21	32	27	Educated	No	9000	Muslim	18	Multiparous	No	CS	No	No	No	Planned	Moderate	Good	No	No	No	No	No	No	No	No	6
22	34	21	Educated	No	12000	Muslim	18	Multiparous	No	VD	No	No	No	Planned	Moderate	Moderate	No	No	No	No	No	No	No	No	7
23	24	18	Educated	No	5500	Muslim	16	Nulliparous	No			No	No	Planned	Good	Good	No	No	No	No	No	No	No	No	6
24	28	28	Educated	No	15000	Muslim	18	Multiparous	Yes	Both	Yes	No	No	Unplanned	Moderate	Good	No	No	Yes	Yes	Yes	Yes	No	No	12
25	36	18	Educated	No	13000	Muslim	17	Nulliparous	No			Yes	Yes	Planned	Good	Good	No	No	Yes	Yes	No	No	No	No	13
26	20	17	Educated	No	8000	Muslim	16	Nulliparous	No			No	No	Planned	Good	Moderate	No	No	Yes	Yes	No	No	No	No	8
27	24	26	Educated	No	15000	Muslim	17	Multiparous	No	VD	No	No	No	Planned	Good	Good	No	No	No	No	No	No	No	No	14
28	24	23	Educated	No	15000	Muslim	21	Multiparous	Yes			No	No	Planned	Good	Good	No	No	No	No	No	No	No	No	2
29	36	20	Educated	No	18000	Muslim	18	Multiparous	Yes			No	No	Planned	Good	Good	No	No	No	No	No	No	No	No	2
30	12	23	Educated	No	13000	Muslim	18	Multiparous	Yes	VD	No	Yes	Yes	Planned	Good	Good	No	No	No	No	Yes	No	No	No	18
31	32	15	Educated	No	5000	Muslim	14	Nulliparous	No			No	No	Planned	Moderate	Good	No	Yes	Yes	Yes	No	No	No	No	9
32	16	19	Educated	No	5000	Muslim	18	Nulliparous	No			No	No	Planned	Moderate	Good	Yes	No	No	Yes	No	No	No	No	11
33	28	35	Educated	No	6000	Muslim	13	Multiparous	No	VD	No	No	No	Unplanned	Moderate	Good	No	No	No	No	Yes	Yes	No	No	1
34	32	30	Educated	No	10000	Muslim	19	Multiparous	Yes	VD	No	No	No	Planned	Moderate	Moderate	No	No	No	No	No	No	No	No	7
35	32	30	Educated	Yes	20000	Muslim	26	Multiparous	No	CS	No	No	No	Planned	Good	Good	No	No	No	No	No	No	No	No	5
36	32	26	Educated	Yes	30000	Muslim	18	Multiparous	No	VD	No	No	Yes	Planned	Moderate	Dead/Divided	No	No	No	No	No	No	No	No	7
37	16	28	Educated	Yes	30000	Muslim	24	Multiparous	No	CS	Yes	No	No	Unplanned	Moderate	Good	No	No	No	No	No	No	No	No	13
38	41	17	Educated	No	20000	Muslim	15	Nulliparous	No			No	No	Planned	Moderate	Moderate	No	No	No	No	Yes	Yes	No	No	5
39	6	21	Educated	Yes	15000	Muslim	19	Nulliparous	No			No	No	Planned	Good	Good	No	No	No	No	No	No	No	No	14
40	12	23	Educated	No	15000	Muslim	16	Multiparous	No	CS	No	No	Yes	Planned	Good	Good	No	No	No	No	No	No	No	No	12
41	20	30	Not educated	No	9000	Muslim	21	Multiparous	No	VD	Yes	No	No	Unplanned	Moderate	Moderate	No	Yes	Yes	Yes	Yes	No	No	No	15
42	32	32	Educated	No	9000	Muslim	13	Multiparous	No	VD	No	No	Yes	Unplanned	Moderate	Good	No	No	No	No	No	No	No	No	13
43	16	30	Educated	No	6000	Muslim	16	Multiparous	Yes	VD	Yes	No	No	Planned	Moderate	Good	No	No	No	No	No	No	No	No	4
44	12	25	Educated	No	15000	Hindu	18	Multiparous	No	VD	No	No	No	Planned	Moderate	Moderate	No	No	No	No	No	No	No	No	11
45	4	25	Educated	No	5000	Muslim	18	Multiparous	No	CS	No	No	No	Unplanned	Good	Good	No	No	No	No	Yes	Yes	No	No	19
46	24	20	Educated	No	7500	Muslim	19	Nulliparous	No			No	No	Unplanned	Moderate	Good	No	No	No	No	No	No	No	No	7
47	20	20	Educated	No	5500	Muslim	19	Nulliparous	No			No	No	Planned	Good	Good	No	No	No	No	No	No	No	No	0
48	20	27	Educated	No	25000	Muslim	18	Multiparous	No	Both	No	No	No	Unplanned	Moderate	Moderate	No	Yes	Yes	Yes	No	No	No	No	11
49	36	23	Educated	No	22000	Muslim	22	Nulliparous	No			No	No	Unplanned	Moderate	Good	No	No	No	No	No	No	No	No	6
50	20	23	Educated	No	28000	Muslim	17	Multiparous	Yes	CS	Yes	No	No	Planned	Good	Good	No	No	No	No	No	No	No	No	13
51	16	22	Educated	No	25000	Muslim	20	Nulliparous	No			No	No	Planned	Good	Moderate	No	No	No	No	No	No	No	No	6
52	33	23	Educated	No	25000	Muslim	18	Nulliparous	No			No	No	Planned	Moderate	Good	No	No	No	No	No	No	No	No	18
53	34	18	Educated	No	8000	Muslim	16	Nulliparous	No			No	Yes	Planned	Moderate	Good	No	No	No	No	No	Yes	No	No	19
54	25	20	Educated	No	15000	Muslim	17	Multiparous	Yes			Yes	No	Planned	Good	Poor	No	No	No	No	No	Yes	No	No	17
55	8	23	Educated	No	15000	Muslim	19	Nulliparous	No			No	Yes	Planned	Good	Good	No	No	No	No	No	No	No	No	13
56	28	40	Educated	No	16000	Muslim	19	Multiparous	Yes	CS	Yes	Yes	No	Unplanned	Good	Good	No	No	No	No	No	No	No	No	8
57	22	20	Educated	No	15000	Muslim	18	Nulliparous	No			No	No	Planned	Good	Good	No	No	No	No	Yes	Yes	No	No	2
58	32	26	Educated	No	10000	Muslim	16	Multiparous	Yes	Both	No	No	No	Unplanned	Poor	Moderate	Yes	No	No	Yes	No	No	No	No	16
59	28	28	Educated	No	30000	Muslim	16	Multiparous	Yes	CS	No	Yes	No	Planned	Moderate	Good	No	No	No	No	No	No	No	No	15
60	18	22	Educated	No	13000	Muslim	16	Multiparous	Yes			No	No	Planned	Moderate	Good	No	No	No	No	No	No	No	No	6
61	12	34	Educated	Yes	20000	Muslim	20	Multiparous	No	VD	No	Yes	No	Planned	Good	Good	No	No	No	No	No	No	No	No	2
62	16	30	Educated	No	23000	Muslim	16	Multiparous	Yes	VD	No	No	No	Planned	Poor	Moderate	No	No	No	No	Yes	Yes	No	No	4
63	34	25	Educated	No	12000	Hindu	24	Nulliparous	No			No	No	Planned	Good	Good	No	No	No	No	No	No	No	No	9
64	8	31	Educated	No	8000	Muslim	14	Multiparous	No	VD	Yes	No	No	Unplanned	Moderate	Moderate	No	No	No	No	No	No	No	No	6
65	18	21	Educated	No	15000	Muslim	18	Nulliparous				No	No	Planned	Moderate	Good	No	No	No	No	Yes	No	No	No	6
66	18	23	Not educated	No	20000	Muslim	15	Nulliparous	No			No	Yes	Planned	Moderate	Good	No	No	No	No	No	No	No	No	0
67	34	26	Educated	No	10000	Muslim	24	Nulliparous	No			No	No	Planned	Good	Good	No	No	No	No	No	No	No	No	3
68	20	19	Educated	No	25000	Muslim	15	Nulliparous	No	VD	No	No	No	Planned	Moderate	Good	Yes	No	No	Yes	No	No	No	No	3
69	14	22	Educated	No	7500	Muslim	19	Nulliparous	No			No	No	Planned	Good	Good	No	No	Yes	Yes	No	No	No	No	2
70	12	27	Educated	No	25000	Muslim	18	Multiparous	Yes	CS	No	Yes	No	Planned	Good	Good	No	No	No	No	No	No	No	No	9
71	16	24	Educated	No	13000	Muslim	18	Multiparous	No	VD	No	No	No	Planned	Moderate	Good	No	No	No	No	No	No	No	No	5
72	32	25	Educated	No	15000	Muslim	18	Multiparous	No	VD	No	No	No	Planned	Moderate	Good	No	No	No	No	No	No	No	No	6
73	36	21	Educated	No	5000	Muslim	18	Multiparous	No	VD	No	No	No	Planned	Moderate	Good	No	No	No	No	No	No	No	No	6
74	32	20	Educated	No	8000	Muslim	18	Multiparous	Yes			No	No	Planned	Moderate	Good	No	No	No	No	No	No	No	No	8
75	22	20	Educated	No	15000	Muslim	20	Nulliparous	No			No	No	Planned	Moderate	Good	No	No	No	No	No	No	No	No	6
76	10	20	Educated	No	10000	Muslim	19	Multiparous	Yes			No	No	Planned	Good	Good	No	No	No	No	No	Yes	No	No	5
77	26	25	Educated	Yes	1500	Muslim	16	Multiparous	No	CS	Yes	No	No	Unplanned	Poor	Dead/Divided	No	No	No	No	No	No	Yes	No	22
78	12	25	Educated	No	5000	Muslim	18	Multiparous	No	VD	No	No	No	Planned	Moderate	Good	No	No	No	No	No	No	No	No	7
79	36	22	Educated	No	25000	Muslim	18	Nulliparous	No			No	No	Planned	Moderate	Good	No	No	No	No	No	No	No	No	3
80	22	18	Educated	No	20000	Muslim	17	Nulliparous	No			No	No	Planned	Good	Good	No	No	No	No	No	No	No	No	4
81	34	28	Educated	Yes	15000	Muslim	12	Multiparous	No	CS	No	No	Yes	Unplanned	Moderate	Moderate	No	No	No	No	Yes	Yes	No	No	9
82	36	21	Educated	No	8000	Muslim	17	Multiparous	Yes	CS	No	No	Yes	Unplanned	Good	Good	No	No	No	No	No	No	No	No	15
83	16	30	Educated	No	15000	Muslim	25	Nulliparous	No			No	No	Planned	Moderate	Good	No	No	No	No	Yes	Yes	No	No	7
84	28	23	Educated	No	2000	Muslim	16	Multiparous	No	VD	No	No	No	Planned	Poor	Poor	Yes	No	No	Yes	Yes	No	No	No	17
85	36	21	Educated	No	3000	Muslim	20	Nulliparous	No			No	No	Planned	Good	Good	No	No	No	No	No	Yes	No	No	13
86	36	22	Educated	No	30000	Muslim	18	Nulliparous	No			No	No	Planned	Good	Good	No	No	No	No	No	No	No	No	5
87	36	18	Educated	No	13000	Muslim	17	Nulliparous	No			No	No	Planned	Moderate	Good	No	No	No	No	No	No	No	No	4
88	20	23	Educated	No	15000	Muslim	21	Nulliparous	No			No	No	Planned	Moderate	Good	No	No	No	No	No	No	No	No	2
89	20	35	Educated	No	11000	Muslim	12	Multiparous	No	VD	Yes	Yes	Yes	Unplanned	Poor	Dead/Divided	Yes	No	No	Yes	No	No	Yes	No	13
90	28	20	Educated	No	10000	Muslim	18	Multiparous	Yes	VD	Yes	Yes	No	Planned	Moderate	Good	No	No	No	No	No	No	No	No	4
91	32	35	Not educated	No	3000	Muslim	18	Multiparous	No	VD	No	No	No	Unplanned	Moderate	Dead/Divided	No	No	No	No	Yes	No	Yes	No	3
92	20	25	Educated	No	5000	Muslim	24	Multiparous	Yes			No	Yes	Planned	Poor	Poor	No	Yes	Yes	Yes	No	No	Yes	No	21
93	28	25	Educated	No	10000	Muslim	17	Multiparous	No	CS	No	No	No	Planned	Good	Good	No	No	Yes	Yes	No	No	No	No	0
94	8	30	Not educated	No	2000	Muslim	20	Multiparous	No	VD	No	No	No	Unplanned	Poor	Good	Yes	No	Yes	Yes	No	No	No	No	13
95	28	30	Educated	No	5000	Muslim	16	Multiparous	Yes	CS	No	No	No	Planned	Good	Good	No	No	No	No	No	No	No	No	5
96	10	23	Educated	No	7000	Muslim	14	Multiparous	No	CS	No	No	Yes	Planned	Moderate	Good	No	No	No	No	No	No	No	No	14
97	20	20	Educated	No	10000	Muslim	17	Nulliparous	No			No	No	Planned	Moderate	Good	No	No	No	No	No	No	No	No	4
98	32	20	Educated	No	20000	Muslim	16	Multiparous	No	VD	No	No	No	Unplanned	Moderate	Good	No	No	No	No	No	No	No	No	1
99	32	25	Educated	No	15000	Muslim	15	Multiparous	No	VD	No	No	Yes	Unplanned	Good	Moderate	No	No	No	No	No	No	No	No	3
100	14	34	Educated	No	12000	Muslim	20	Multiparous	No	VD	No	Yes	No	Planned	Good	Good	No	No	No	No	No	No	No	No	0
101	20	26	Educated	No	15000	Muslim	24	Multiparous	Yes			Yes	No	Planned	Moderate	Good	No	No	No	No	No	No	No	No	13
102	36	23	Educated	No	10000	Muslim	18	Multiparous	Yes	VD	Yes	No	No	Planned	Moderate	Good	No	No	No	No	Yes	No	No	No	5
103	27	26	Educated	No	15000	Muslim	14	Multiparous	No	VD	No	No	No	Planned	Moderate	Good	No	No	No	No	Yes	Yes	No	No	11
104	12	16	Educated	No	30000	Muslim	15	Nulliparous	No			No	No	Unplanned	Good	Good	No	No	No	No	No	Yes	No	No	5
105	8	18	Educated	Yes	10000	Muslim	16	Nulliparous	No			No	No	Unplanned	Moderate	Good	No	Yes	No	Yes	Yes	No	No	No	22
106	24	40	Educated	No	10000	Muslim	27	Multiparous	Yes	CS	Yes	No	No	Planned	Moderate	Moderate	No	No	Yes	Yes	No	No	No	No	12
107	27	18	Educated	No	15000	Muslim	13	Nulliparous	No			No	No	Planned	Moderate	Good	No	No	Yes	Yes	No	No	No	No	9
108	36	25	Educated	No	20000	Muslim	17	Multiparous	Yes	CS	No	No	No	Planned	Good	Good	No	No	No	No	Yes	Yes	No	No	1
109	12	22	Educated	No	8000	Muslim	15	Nulliparous	No			No	No	Planned	Good	Good	No	No	No	No	No	Yes	No	No	10
110	16	19	Educated	No	20000	Muslim	18	Nulliparous	No			No	No	Planned	Poor	Good	Yes	No	No	Yes	No	No	No	No	12
111	36	22	Educated	No	5000	Muslim	16	Multiparous	No	VD	No	No	No	Planned	Moderate	Moderate	No	No	No	No	No	No	No	No	2
112	32	18	Educated	No	20000	Muslim	16	Multiparous	No	CS	No	No	No	Unplanned	Good	Good	No	No	No	No	No	No	Yes	No	12
113	12	25	Educated	No	30000	Hindu	23	Nulliparous	No			No	No	Planned	Moderate	Moderate	No	No	No	No	No	No	No	No	16
114	20	20	Educated	No	15000	Muslim	14	Multiparous	Yes	CS	Yes	No	Yes	Unplanned	Good	Good	No	No	No	No	No	Yes	No	No	9
115	12	21	Educated	No	12000	Muslim	14	Multiparous	No	VD	No	No	No	Unplanned	Moderate	Dead/Divided	No	No	No	No	Yes	Yes	No	No	10
116	16	35	Not educated	No	5000	Muslim	17	Multiparous	No	VD	No	No	No	Planned	Poor	Moderate	Yes	No	Yes	Yes	No	No	No	No	2
117	28	18	Educated	No	3000	Muslim	16	Nulliparous	No			No	No	Unplanned	Moderate	Good	No	No	Yes	Yes	No	No	No	No	21
118	16	27	Educated	No	13000	Muslim	18	Multiparous	No	VD	No	No	No	Planned	Good	Good	No	No	Yes	Yes	No	No	No	No	5
119	25	36	Educated	No	5000	Muslim	13	Multiparous	No	VD	No	No	No	Unplanned	Good	Good	No	No	No	No	No	No	No	No	18
120	32	17	Educated	No	20000	Muslim	17	Nulliparous	No			No	Yes	Planned	Moderate	Good	No	No	No	No	No	No	No	No	9
121	20	26	Educated	No	2000	Muslim	23	Multiparous	No	CS	No	No	Yes	Unplanned	Good	Good	No	No	No	No	No	No	No	No	3
122	28	35	Educated	No	15000	Muslim	14	Multiparous	Yes	VD	No	No	No	Unplanned	Good	Good	No	No	No	No	No	No	No	No	9
123	20	29	Educated	No	12000	Muslim	29	Nulliparous	No			No	No	Planned	Good	Good	No	No	No	No	No	No	No	No	3
124	28	30	Educated	No	20000	Muslim	17	Multiparous	No	CS	No	Yes	No	Planned	Good	Good	No	No	No	No	No	No	No	No	4
125	16	23	Educated	No	30000	Muslim	22	Nulliparous	No			No	No	Planned	Moderate	Good	No	No	No	No	No	No	No	No	10
126	12	32	Educated	No	10000	Muslim	16	Multiparous	No	CS	No	No	No	Planned	Good	Good	No	No	No	No	No	No	No	No	10
127	12	30	Educated	No	10000	Muslim	13	Multiparous	Yes	CS	No	No	No	Planned	Good	Poor	No	No	No	No	No	Yes	No	No	15
128	6	18	Educated	No	15000	Muslim	16	Multiparous	No	CS	No	No	Yes	Unplanned	Good	Good	No	No	No	No	No	No	No	No	10
129	28	25	Educated	No	40000	Muslim	19	Multiparous	No	CS	No	No	No	Planned	Good	Good	No	No	No	No	No	No	No	No	10
130	28	20	Educated	No	10000	Muslim	19	Nulliparous	No			No	No	Planned	Moderate	Good	No	No	No	No	No	No	No	No	13
131	14	18	Educated	No	30000	Muslim	16	Nulliparous	No			No	No	Planned	Good	Good	No	No	No	No	No	No	No	No	1
132	35	20	Educated	No	15000	Muslim	17	Nulliparous	No			No	No	Planned	Good	Good	No	No	No	No	Yes	Yes	No	No	0
133	38	18	Educated	No	13000	Muslim	15	Nulliparous	No			No	No	Planned	Moderate	Moderate	No	No	No	No	No	Yes	No	No	14
134	39	25	Not educated	No	5000	Muslim	16	Multiparous	No	VD	No	No	No	Planned	Moderate	Moderate	No	No	No	No	Yes	Yes	No	No	16
135	30	23	Educated	No	10000	Muslim	18	Multiparous	No	CS	Yes	No	No	Planned	Good	Moderate	No	No	No	No	No	No	No	No	16
136	7	22	Educated	No	30000	Muslim	21	Nulliparous	No			No	No	Unplanned	Good	Good	No	No	No	No	No	No	No	No	6
137	18	35	Educated	Yes	13600	Muslim	20	Multiparous	Yes	CS	No	No	No	Planned	Moderate	Moderate	No	No	No	No	Yes	Yes	No	No	12
138	16	32	Educated	No	25000	Muslim	16	Multiparous	Yes	VD	No	No	No	Unplanned	Moderate	Good	No	No	No	No	No	No	No	No	12
139	18	20	Educated	No	15000	Muslim	17	Nulliparous	No			No	No	Planned	Moderate	Good	No	No	No	No	No	No	No	No	6
140	20	28	Educated	No	5000	Muslim	15	Multiparous	No	VD	Yes	Yes	No	Unplanned	Moderate	Good	No	No	No	No	Yes	Yes	No	No	6
141	12	35	Educated	No	15000	Muslim	18	Multiparous	Yes	CS	No	No	Yes	Unplanned	Moderate	Good	No	No	No	No	No	No	No	No	10
142	38	22	Educated	No	16000	Muslim	16	Multiparous	No	CS	No	No	No	Unplanned	Good	Good	No	No	Yes	Yes	No	No	No	No	11
143	12	25	Educated	No	10000	Muslim	15	Multiparous	No	VD	No	No	No	Planned	Good	Good	No	No	No	No	Yes	Yes	No	No	0
144	29	20	Educated	No	20000	Muslim	18	Multiparous	Yes	VD	No	No	No	Planned	Good	Good	No	No	No	No	No	No	No	No	0
145	20	21	Educated	No	15000	Muslim	17	Nulliparous	No			No	No	Planned	Good	Good	No	No	Yes	Yes	No	No	No	No	0
146	20	19	Educated	No	7000	Hindu	18	Nulliparous	No			Yes	No	Planned	Moderate	Moderate	No	No	No	No	No	No	No	No	10
147	32	23	Educated	No	12000	Hindu	15	Multiparous	Yes	CS	No	No	Yes	Planned	Moderate	Good	No	No	No	No	Yes	No	No	No	0
148	18	28	Educated	No	12000	Muslim	16	Multiparous	No	VD	No	No	No	Planned	Moderate	Good	Yes	No	No	Yes	No	No	No	No	10
149	21	20	Educated	No	10000	Muslim	19	Nulliparous	No			No	No	Planned	Moderate	Good	No	No	No	No	No	No	No	No	13
150	26	25	Educated	No	15000	Muslim	16	Nulliparous	No			No	No	Planned	Moderate	Good	No	No	No	No	No	No	No	No	9
151	16	21	Educated	No	20000	Muslim	18	Nulliparous	No			No	No	Planned	Good	Good	No	No	No	No	Yes	No	No	No	7
152	12	18	Educated	No	15000	Muslim	16	Nulliparous	No			No	No	Planned	Moderate	Good	No	No	No	No	No	No	No	No	15
153	16	30	Not educated	No	10000	Muslim	30	Nulliparous	No			No	No	Unplanned	Moderate	Moderate	No	No	No	No	No	No	No	No	14
154	32	28	Educated	No	10000	Muslim	15	Multiparous	No	VD	Yes	No	No	Planned	Good	Good	No	No	No	No	No	No	No	No	17
155	24	20	Educated	No	10000	Muslim	17	Multiparous	No	VD	No	No	No	Planned	Poor	Moderate	Yes	No	No	Yes	No	No	No	No	18
156	16	23	Educated	Yes	15000	Muslim	22	Nulliparous	No			No	No	Planned	Good	Moderate	No	No	No	No	No	No	No	No	2
157	12	25	Educated	No	10000	Muslim	13	Multiparous	Yes	CS	No	No	Yes	Planned	Moderate	Good	No	No	No	No	No	No	No	No	7
158	32	25	Not educated	No	8000	Muslim	20	Multiparous	No	VD	No	No	No	Unplanned	Good	Good	No	No	No	No	No	No	No	No	4
159	20	20	Educated	No	5000	Muslim	15	Multiparous	No	CS	No	No	No	Unplanned	Moderate	Good	No	No	No	No	No	No	No	No	8
160	28	25	Educated	No	20000	Muslim	18	Multiparous	Yes	CS	Yes	No	No	Planned	Moderate	Good	No	No	No	No	No	No	No	No	5
161	16	23	Educated	No	25000	Muslim	18	Multiparous	No	CS	No	No	No	Planned	Moderate	Good	No	No	No	No	No	No	No	No	1
162	4	40	Educated	No	22000	Muslim	18	Multiparous	No	VD	No	Yes	No	Unplanned	Good	Good	No	No	Yes	Yes	No	No	No	No	5
163	28	27	Educated	No	13000	Muslim	13	Multiparous	Yes	VD	Yes	Yes	No	Unplanned	Moderate	Moderate	No	Yes	No	Yes	Yes	No	No	No	28
164	32	30	Educated	Yes	10000	Muslim	26	Multiparous	No	CS	Yes	No	No	Planned	Moderate	Moderate	No	No	No	No	No	No	No	No	3
165	32	23	Educated	No	20000	Muslim	22	Nulliparous	No			No	No	Planned	Good	Good	No	No	No	No	No	Yes	No	Yes	22
166	32	16	Not educated	No	10000	Hindu	15	Nulliparous	No			No	No	Planned	Moderate	Good	No	No	Yes	Yes	No	Yes	No	No	0
167	20	20	Educated	No	30000	Muslim	19	Nulliparous	No			No	Yes	Planned	Moderate	Moderate	No	No	No	No	No	No	No	No	4
168	24	24	Educated	No	10000	Muslim	18	Multiparous	No	CS	No	No	No	Planned	Good	Good	No	No	No	No	No	No	No	No	1
169	24	27	Educated	No	5000	Muslim	18	Multiparous	No	VD	Yes	No	No	Planned	Moderate	Good	No	No	No	No	No	No	No	No	5
170	24	17	Educated	No	15000	Muslim	16	Nulliparous	No			No	No	Planned	Good	Good	No	No	No	No	No	No	No	No	0
171	11	17	Educated	No	12000	Muslim	17	Nulliparous	No			No	No	Unplanned	Good	Good	No	Yes	No	Yes	No	No	No	No	10
172	12	35	Educated	No	8000	Muslim	13	Multiparous	No	Both	No	Yes	Yes	Planned	Moderate	Good	No	No	No	No	No	No	No	No	9
173	36	23	Educated	No	15000	Muslim	20	Nulliparous	No			No	No	Unplanned	Moderate	Good	No	No	No	No	No	No	No	No	4
174	28	28	Educated	No	10000	Muslim	18	Multiparous	No	VD	Yes	No	No	Planned	Moderate	Good	No	No	No	No	No	No	Yes	No	12
175	20	20	Educated	No	5000	Muslim	20	Nulliparous	No			No	No	Unplanned	Good	Good	No	No	No	No	No	No	No	No	0
176	12	17	Not educated	No	3000	Muslim	12	Multiparous	Yes	VD	No	No	No	Planned	Moderate	Moderate	Yes	No	Yes	Yes	No	No	No	No	9
177	28	26	Educated	No	12000	Muslim	18	Multiparous	No	CS	No	No	No	Planned	Moderate	Poor	No	No	No	No	No	No	No	No	6
178	12	27	Educated	No	10000	Muslim	18	Multiparous	No	VD	No	No	No	Planned	Good	Good	No	No	No	No	No	No	No	No	8
179	10	17	Educated	No	10000	Muslim	15	Multiparous	Yes			No	No	Planned	Good	Good	No	No	No	No	No	No	No	No	4
180	36	24	Educated	No	10000	Muslim	21	Multiparous	No	CS	No	No	No	Planned	Moderate	Good	No	No	No	No	No	No	No	No	11
181	24	32	Not educated	No	30000	Muslim	15	Multiparous	No	VD	No	No	No	Unplanned	Good	Good	No	Yes	Yes	Yes	Yes	No	No	Yes	12
182	20	16	Educated	No	7000	Muslim	11	Multiparous	No	VD	No	No	No	Planned	Good	Moderate	No	No	No	No	No	No	No	No	11
183	14	18	Educated	No	10000	Muslim	16	Nulliparous	No			No	No	Planned	Moderate	Good	No	No	Yes	Yes	No	No	No	No	4
184	28	23	Educated	No	25000	Muslim	19	Multiparous	No	CS	Yes	No	No	Planned	Moderate	Moderate	No	No	No	No	No	No	No	No	7
185	10	30	Educated	No	14000	Muslim	22	Multiparous	Yes	CS	Yes	No	No	Planned	Moderate	Good	No	No	No	No	No	No	No	No	8
186	10	20	Educated	No	12000	Muslim	19	Multiparous	Yes			Yes	No	Planned	Moderate	Good	No	No	No	No	No	No	No	No	11
187	32	22	Educated	No	3000	Muslim	15	Multiparous	Yes	CS	No	No	No	Planned	Moderate	Good	No	No	No	No	No	No	No	No	2
188	32	21	Not educated	No	3000	Muslim	12	Multiparous	No	VD	No	No	No	Planned	Moderate	Good	No	No	Yes	Yes	Yes	No	No	No	4
189	24	23	Educated	No	10000	Muslim	21	Nulliparous	No			No	No	Planned	Good	Good	No	No	No	No	No	No	No	No	8
190	10	18	Not educated	No	8000	Muslim	12	Multiparous	No	CS	No	Yes	No	Planned	Moderate	Good	No	No	No	No	No	No	No	No	10
191	16	22	Educated	No	25000	Muslim	19	Nulliparous	No			No	No	Planned	Moderate	Good	No	No	Yes	Yes	No	No	No	No	3
192	8	28	Educated	No	10000	Muslim	18	Multiparous	No	CS	No	Yes	No	Unplanned	Good	Moderate	No	No	No	No	No	No	No	No	13
193	20	33	Educated	Yes	17000	Muslim	14	Multiparous	Yes	VD	No	No	No	Planned	Moderate	Poor	Yes	No	No	Yes	No	No	No	No	9
194	16	22	Educated	No	30000	Muslim	13	Multiparous	Yes	VD	Yes	No	No	Planned	Moderate	Good	No	No	No	No	No	No	No	No	0
195	16	18	Educated	No	4000	Muslim	17	Nulliparous	No			No	No	Planned	Good	Good	No	No	No	No	Yes	No	No	No	0
196	24	25	Educated	No	20000	Muslim	20	Multiparous	No	CS	No	No	No	Planned	Moderate	Good	No	No	No	No	No	No	No	No	11
197	24	18	Educated	No	5000	Muslim	16	Nulliparous	No			No	No	Planned	Good	Poor	No	No	No	No	No	No	No	No	4
198	16	20	Educated	No	12000	Muslim	18	Nulliparous	No			No	No	Planned	Moderate	Good	No	No	No	No	No	No	No	No	11
199	20	26	Educated	No	20000	Hindu	19	Multiparous	No	CS	No	No	No	Planned	Moderate	Good	No	No	Yes	Yes	Yes	No	No	No	8
200	32	18	Educated	No	15000	Muslim	18	Nulliparous	No			No	Yes	Planned	Good	Good	No	No	No	No	Yes	Yes	No	No	4
201	36	23	Educated	No	15000	Muslim	18	Multiparous	Yes	VD	No	No	No	Planned	Moderate	Good	No	No	No	No	No	No	No	No	4
202	22	20	Educated	No	25000	Muslim	18	Multiparous	No			No	No	Unplanned	Good	Good	No	No	No	No	No	No	No	No	1
203	28	23	Educated	No	10000	Muslim	17	Multiparous	No	VD	Yes	No	No	Planned	Moderate	Good	No	No	Yes	Yes	No	No	No	No	5
204	20	25	Educated	No	10000	Muslim	18	Multiparous	No	CS	Yes	No	No	Planned	Good	Good	No	No	Yes	Yes	No	Yes	No	No	12
205	15	21	Educated	No	20000	Muslim	18	Multiparous	No	CS	No	No	No	Unplanned	Moderate	Good	No	Yes	No	Yes	Yes	No	No	No	6
206	32	23	Educated	No	12000	Muslim	13	Multiparous	No	VD	Yes	No	No	Planned	Poor	Good	Yes	No	No	Yes	No	Yes	No	No	4
207	36	23	Educated	No	23000	Muslim	19	Multiparous	No	CS	No	No	No	Planned	Good	Good	No	No	No	No	No	No	No	No	7
208	35	27	Educated	No	2000	Muslim	18	Multiparous	No	CS	No	No	No	Unplanned	Good	Moderate	No	No	No	No	No	No	No	No	7
209	32	26	Educated	No	13000	Muslim	13	Multiparous	No	VD	No	No	No	Planned	Moderate	Moderate	No	No	No	No	No	No	No	No	13
210	24	33	Educated	No	5000	Muslim	24	Multiparous	No	CS	Yes	Yes	No	Unplanned	Moderate	Good	No	Yes	No	Yes	No	No	No	No	7
211	20	23	Educated	No	30000	Muslim	15	Nulliparous	No			No	Yes	Planned	Moderate	Moderate	No	No	No	No	No	No	No	No	2
212	28	24	Educated	No	10000	Muslim	18	Multiparous	No	CS	No	No	No	Unplanned	Moderate	Moderate	No	No	No	No	Yes	Yes	No	No	6
213	36	20	Educated	No	15000	Muslim	17	Nulliparous	No			No	No	Planned	Moderate	Good	No	No	No	No	Yes	No	No	No	3
214	12	25	Educated	No	10000	Muslim	20	Multiparous	No	VD	No	Yes	No	Unplanned	Poor	Moderate	Yes	No	No	Yes	No	Yes	No	No	17
215	38	18	Educated	No	15000	Muslim	13	Nulliparous	No			No	No	Planned	Moderate	Good	No	No	No	No	No	No	No	No	5
216	28	21	Educated	No	15000	Muslim	21	Nulliparous	No			No	No	Planned	Good	Good	No	No	No	No	No	No	No	No	3
217	30	20	Educated	No	25000	Muslim	20	Nulliparous	No			No	No	Planned	Good	Good	No	No	No	No	Yes	Yes	No	No	5
218	30	20	Educated	No	13000	Muslim	17	Multiparous	No	VD	No	No	No	Unplanned	Good	Good	No	No	No	No	No	No	No	No	8
219	30	19	Educated	No	5000	Muslim	13	Multiparous	No	CS	No	No	No	Unplanned	Moderate	Poor	Yes	No	No	Yes	No	No	No	No	21
220	14	23	Educated	No	25000	Muslim	18	Multiparous	Yes	CS	No	No	Yes	Planned	Poor	Poor	Yes	No	No	Yes	No	No	No	No	6
221	32	23	Educated	No	15000	Muslim	18	Multiparous	No	CS	No	Yes	Yes	Planned	Moderate	Good	No	No	No	No	No	No	No	No	12
222	28	20	Educated	No	4000	Muslim	18	Nulliparous	No			No	No	Planned	Good	Good	No	No	No	No	No	No	No	No	3
223	24	23	Educated	No	9000	Muslim	23	Nulliparous	No			No	No	Planned	Good	Good	No	No	No	No	No	No	No	No	4
224	6	18	Educated	No	22000	Muslim	16	Nulliparous	No			No	No	Planned	Good	Good	No	No	No	No	No	No	No	No	7
225	36	25	Not educated	No	10000	Muslim	13	Multiparous	No	VD	No	No	No	Unplanned	Good	Good	No	No	No	No	No	No	No	No	11
226	24	18	Educated	No	8000	Muslim	15	Nulliparous	No			No	No	Planned	Moderate	Good	No	No	No	No	No	No	No	No	4
227	20	23	Educated	No	13000	Muslim	21	Nulliparous	No			No	No	Planned	Moderate	Poor	No	No	No	No	No	No	No	No	12
228	20	35	Not educated	No	20000	Hindu	28	Multiparous	No	CS	No	No	No	Planned	Moderate	Good	No	No	No	No	No	No	No	No	2
229	20	22	Not educated	No	10000	Hindu	18	Multiparous	No	CS	No	No	No	Unplanned	Moderate	Good	No	No	No	No	Yes	Yes	No	No	0
230	24	17	Educated	No	6000	Muslim	19	Nulliparous	No			No	No	Planned	Moderate	Good	No	No	No	No	No	No	No	No	9
231	12	30	Educated	No	5000	Muslim	14	Multiparous	Yes	VD	Yes	No	No	Unplanned	Moderate	Moderate	No	No	No	No	No	No	No	No	10
232	16	30	Educated	No	10000	Muslim	15	Multiparous	Yes	Both	Yes	Yes	Yes	Unplanned	Poor	Poor	Yes	No	No	Yes	No	No	No	No	6
233	24	23	Educated	No	15000	Muslim	15	Multiparous	No	VD	Yes	No	No	Unplanned	Moderate	Good	No	No	No	No	Yes	No	No	No	3
234	36	25	Not educated	No	20000	Hindu	14	Multiparous	Yes	Both	Yes	No	No	Unplanned	Good	Good	No	No	No	No	Yes	Yes	No	No	5
235	32	20	Educated	No	25000	Muslim	16	Multiparous	No	CS	Yes	Yes	No	Unplanned	Moderate	Good	No	Yes	No	Yes	Yes	No	No	No	10
236	21	32	Educated	No	5000	Muslim	17	Multiparous	Yes	VD	No	No	Yes	Unplanned	Good	Good	No	Yes	Yes	Yes	No	Yes	No	No	13
237	32	27	Educated	No	3000	Muslim	22	Multiparous	No	CS	Yes	No	No	Unplanned	Good	Poor	No	No	No	No	No	No	No	No	14
238	24	19	Educated	No	5000	Muslim	18	Nulliparous	No			No	No	Planned	Good	Good	No	No	No	No	No	No	No	No	2
239	28	19	Educated	No	7000	Muslim	16	Nulliparous	No			No	No	Unplanned	Good	Good	No	No	No	No	No	No	No	No	12
240	20	32	Educated	No	20000	Muslim	16	Multiparous	No	VD	No	No	No	Unplanned	Good	Good	No	No	No	No	Yes	Yes	No	No	12
241	37	30	Educated	No	12000	Muslim	19	Multiparous	No	VD	No	No	No	Planned	Moderate	Poor	No	No	No	No	Yes	Yes	No	No	19
242	16	32	Educated	No	23000	Muslim	30	Nulliparous	Yes	VD	No	No	No	Planned	Good	Good	No	No	No	No	No	No	No	No	0
243	4	21	Educated	No	10000	Muslim	19	Nulliparous	No			No	No	Planned	Good	Good	No	No	No	No	No	No	No	No	11
244	24	28	Educated	No	8000	Muslim	18	Multiparous	No	CS	No	No	No	Unplanned	Good	Good	No	No	No	No	No	No	No	No	7
245	14	18	Educated	No	8000	Muslim	18	Nulliparous	No	CS	No	No	No	Planned	Good	Good	No	No	No	No	No	No	No	No	0
246	24	21	Educated	Yes	22000	Muslim	17	Nulliparous	No			No	No	Planned	Good	Good	No	No	No	No	No	No	No	No	8
247	28	18	Educated	No	25000	Muslim	18	Nulliparous	No	CS	Yes	No	No	Planned	Moderate	Good	No	No	No	No	No	No	No	No	14
248	16	22	Educated	No	10000	Muslim	14	Multiparous	No	VD	No	No	No	Unplanned	Moderate	Good	No	No	No	No	No	No	No	No	10
249	24	29	Educated	No	15000	Muslim	27	Nulliparous	No			No	No	Planned	Good	Moderate	No	No	No	No	No	Yes	No	No	6
250	20	23	Educated	No	12000	Muslim	22	Nulliparous	No			No	No	Planned	Moderate	Good	No	No	No	No	No	No	No	No	6
251	28	33	Educated	No	10000	Muslim	24	Multiparous	No	CS	No	No	No	Unplanned	Good	Good	No	No	No	No	No	No	No	No	8
252	8	22	Educated	No	25000	Muslim	17	Multiparous	Yes	CS	Yes	No	No	Unplanned	Moderate	Good	No	No	No	No	Yes	Yes	No	No	11
253	28	25	Not educated	No	10000	Muslim	20	Multiparous	No			No	No	Planned	Moderate	Good	No	No	No	No	No	No	No	No	4
254	36	18	Educated	No	8000	Muslim	15	Nulliparous	No			No	No	Planned	Moderate	Poor	No	No	No	No	Yes	Yes	No	No	19
255	32	18	Educated	No	15000	Muslim	14	Nulliparous	No			No	No	Planned	Moderate	Good	No	No	No	No	No	Yes	No	No	7
256	32	17	Educated	No	10000	Muslim	17	Nulliparous	No			No	No	Planned	Moderate	Good	No	No	No	No	No	No	No	No	1
257	29	18	Educated	No	25000	Muslim	18	Nulliparous	No			No	Yes	Planned	Moderate	Good	No	No	No	No	Yes	No	No	No	9
258	25	22	Educated	No	13000	Muslim	14	Multiparous	No	CS	No	No	No	Planned	Moderate	Good	No	No	No	No	No	Yes	No	No	2
259	8	29	Educated	No	5000	Muslim	16	Multiparous	No	VD	Yes	No	No	Planned	Good	Good	No	No	No	No	No	No	No	No	2
260	14	21	Educated	No	15000	Muslim	18	Nulliparous	No			Yes	No	Planned	Good	Good	No	No	No	No	No	No	No	No	6
261	16	20	Educated	No	12000	Muslim	18	Nulliparous	No			No	Yes	Planned	Good	Good	No	No	No	No	No	No	No	No	17
262	28	20	Educated	No	5000	Muslim	16	Multiparous	Yes	VD	Yes	No	Yes	Unplanned	Good	Moderate	No	No	No	No	No	No	No	No	20
263	22	23	Educated	No	20000	Muslim	18	Multiparous	No	VD	No	No	No	Planned	Good	Good	No	No	No	No	Yes	Yes	No	No	6
264	20	21	Educated	No	13000	Muslim	18	Multiparous	No	CS	No	No	No	Planned	Moderate	Good	No	No	No	No	Yes	No	No	No	3
265	37	23	Educated	No	25000	Muslim	18	Multiparous	No	VD	Yes	No	No	Planned	Moderate	Good	No	No	No	No	No	No	No	No	6
266	35	22	Educated	No	10000	Muslim	20	Multiparous	Yes	VD	Yes	No	No	Unplanned	Moderate	Poor	No	No	No	No	No	Yes	No	No	10
267	29	31	Educated	No	15000	Muslim	23	Multiparous	Yes	Both	No	No	No	Planned	Moderate	Good	No	No	No	No	Yes	Yes	No	No	11
268	33	23	Educated	No	8000	Muslim	13	Multiparous	No	VD	No	No	No	Planned	Moderate	Good	No	No	No	No	No	No	No	No	3
269	26	26	Educated	No	20000	Muslim	16	Multiparous	No	VD	No	No	No	Unplanned	Good	Good	No	No	No	No	No	No	No	No	2
270	32	30	Educated	No	12000	Muslim	17	Multiparous	No	VD	No	No	No	Planned	Good	Good	No	No	No	No	No	No	No	No	11
271	34	19	Educated	No	20000	Muslim	16	Nulliparous	No			No	No	Planned	Good	Good	No	No	No	No	No	No	No	No	2
272	32	30	Educated	No	6000	Muslim	11	Multiparous	Yes	VD	Yes	Yes	No	Unplanned	Poor	Good	No	No	Yes	Yes	Yes	No	No	No	17
273	23	22	Educated	No	10000	Muslim	17	Multiparous	No	CS	Yes	No	No	Unplanned	Good	Moderate	No	No	Yes	Yes	Yes	No	No	No	9
274	28	28	Educated	No	10000	Muslim	17	Nulliparous	No			No	Yes	Planned	Good	Good	No	No	No	No	Yes	Yes	No	No	8
275	35	27	Educated	No	15000	Muslim	13	Multiparous	No	VD	No	No	Yes	Planned	Moderate	Good	No	No	No	No	No	No	No	No	8
276	12	21	Educated	No	50000	Muslim	19	Multiparous	No	CS	No	No	No	Planned	Moderate	Good	No	No	No	No	Yes	Yes	No	No	6
277	32	15	Educated	No	8000	Muslim	14	Multiparous	Yes			No	No	Planned	Moderate	Moderate	No	No	No	No	No	Yes	No	No	8
278	8	30	Not educated	No	10000	Muslim	20	Multiparous	No	VD	No	No	No	Planned	Good	Good	No	Yes	No	Yes	Yes	Yes	No	No	15
279	32	20	Educated	No	3000	Muslim	17	Nulliparous	No			No	No	Planned	Good	Good	No	No	No	No	No	No	No	No	6
280	12	26	Not educated	No	10000	Muslim	16	Multiparous	Yes	CS	Yes	No	No	Unplanned	Poor	Poor	Yes	No	No	Yes	No	No	Yes	No	26
281	28	20	Educated	No	4000	Muslim	18	Multiparous	Yes	CS	Yes	No	No	Planned	Moderate	Good	No	Yes	No	Yes	No	Yes	No	No	10
282	19	20	Educated	No	30000	Muslim	18	Multiparous	Yes			No	No	Planned	Moderate	Good	No	No	No	No	No	No	No	No	3
283	24	30	Educated	No	15000	Muslim	15	Multiparous	Yes	VD	No	No	No	Planned	Good	Good	No	No	No	No	No	No	No	No	7
284	14	26	Educated	No	10000	Muslim	13	Multiparous	Yes	VD	Yes	Yes	Yes	Planned	Good	Good	No	No	No	No	No	No	No	No	11
285	16	18	Educated	No	10000	Muslim	18	Nulliparous	No			No	No	Unplanned	Moderate	Good	No	No	No	No	No	No	No	No	17
286	8	23	Educated	No	3000	Muslim	19	Multiparous	No	CS	No	No	No	Planned	Good	Good	No	No	No	No	No	No	No	No	10
287	21	20	Educated	No	20000	Muslim	18	Nulliparous	No			Yes	No	Planned	Good	Good	No	No	No	No	No	No	No	No	16
288	27	24	Educated	No	10000	Muslim	22	Nulliparous	No			Yes	Yes	Planned	Good	Good	No	No	No	No	No	No	No	No	8
289	24	17	Educated	No	14000	Muslim	16	Nulliparous	No			No	No	Unplanned	Moderate	Good	No	No	No	No	No	No	No	No	6
290	18	42	Not educated	No	5000	Muslim	22	Multiparous	No	VD	No	No	No	Planned	Moderate	Moderate	No	Yes	No	Yes	No	No	No	No	4
291	29	21	Educated	No	15000	Muslim	13	Multiparous	No	VD	Yes	No	Yes	Planned	Moderate	Poor	No	No	No	No	No	No	No	No	5
292	25	18	Educated	No	10000	Muslim	15	Nulliparous	No			No	Yes	Planned	Good	Good	No	No	No	No	No	No	No	No	8
293	29	33	Educated	No	14000	Muslim	18	Multiparous	No	VD	Yes	No	No	Unplanned	Good	Moderate	No	No	No	No	No	No	No	No	14
294	28	21	Educated	No	25000	Muslim	19	Nulliparous	No			No	No	Planned	Moderate	Good	No	No	No	No	No	No	No	No	7
295	33	26	Educated	No	4000	Muslim	20	Multiparous	No	CS	No	No	No	Planned	Moderate	Good	No	No	No	No	No	No	No	No	9
296	23	18	Educated	No	8000	Muslim	16	Nulliparous	No			No	No	Planned	Moderate	Good	No	No	No	No	Yes	Yes	No	No	2
297	35	26	Educated	No	20000	Muslim	24	Nulliparous	No			No	No	Planned	Good	Good	No	No	No	No	No	No	No	No	11
298	24	22	Educated	No	10000	Muslim	17	Multiparous	No	CS	Yes	No	No	Unplanned	Good	Moderate	No	No	Yes	Yes	Yes	No	No	No	9
299	24	19	Educated	No	14000	Muslim	16	Multiparous	Yes	VD	Yes	Yes	Yes	Planned	Moderate	Good	No	No	No	No	No	No	No	No	9
300	41	35	Not educated	No	15000	Muslim	17	Multiparous	No	VD	No	Yes	No	Planned	Good	Poor	No	No	No	No	No	No	No	No	20
301	12	20	Educated	No	4000	Muslim	17	Multiparous	No	CS	Yes	No	No	Planned	Good	Moderate	No	No	No	No	No	No	No	No	7
302	34	24	Educated	No	25000	Muslim	18	Multiparous	No	CS	No	No	No	Planned	Moderate	Moderate	No	No	No	No	No	No	No	No	12
303	20	32	Educated	No	15000	Muslim	17	Multiparous	Yes	CS	Yes	No	No	Planned	Moderate	Good	No	Yes	No	Yes	Yes	Yes	No	No	14
304	24	27	Educated	No	10000	Muslim	18	Multiparous	Yes	CS	No	No	No	Planned	Moderate	Moderate	No	No	Yes	Yes	No	No	No	No	17
305	37	20	Educated	No	20000	Muslim	20	Nulliparous	Yes			No	No	Planned	Good	Good	No	No	No	No	No	No	No	No	15
306	25	18	Educated	No	27000	Muslim	17	Nulliparous	No			No	No	Planned	Good	Good	No	No	No	No	No	No	No	No	6
307	36	15	Educated	No	13000	Hindu	13	Nulliparous	No			No	No	Planned	Moderate	Good	No	No	No	No	No	Yes	No	No	0
308	30	20	Educated	No	15000	Muslim	16	Multiparous	No	CS	No	No	No	Planned	Moderate	Moderate	No	No	No	No	No	No	No	No	17
309	16	23	Educated	No	15000	Muslim	18	Multiparous	No	CS	No	No	Yes	Unplanned	Moderate	Good	No	No	No	No	No	No	No	No	11
310	33	32	Educated	No	10000	Muslim	18	Multiparous	No	VD	Yes	Yes	No	Planned	Poor	Poor	No	No	No	No	No	No	No	No	25
311	20	30	Educated	No	20000	Muslim	18	Multiparous	No	CS	No	No	No	Planned	Moderate	Good	No	No	No	No	No	No	No	No	4
312	32	17	Educated	No	9000	Muslim	15	Nulliparous	No			No	No	Planned	Good	Good	No	No	No	No	No	Yes	No	No	8
313	5	19	Educated	No	35000	Muslim	19	Nulliparous	No			No	No	Planned	Good	Good	No	No	No	No	No	No	No	No	8
314	8	20	Educated	No	8000	Muslim	20	Nulliparous	No			No	Yes	Planned	Good	Good	No	No	No	No	No	Yes	Yes	No	10
315	18	26	Educated	No	5000	Muslim	25	Nulliparous	No			No	Yes	Planned	Moderate	Moderate	No	No	No	No	No	No	No	No	9
316	21	32	Educated	No	40000	Muslim	13	Multiparous	Yes	VD	No	No	No	Unplanned	Good	Good	No	No	No	No	No	No	No	No	13
317	23	18	Educated	No	20000	Muslim	18	Nulliparous	No			No	No	Planned	Good	Good	No	No	No	No	No	No	No	No	0
318	34	20	Educated	No	10000	Muslim	18	Nulliparous	No			No	No	Planned	Good	Good	No	No	No	No	No	No	No	No	7
319	32	25	Educated	No	25000	Muslim	19	Multiparous	No	CS	Yes	No	No	Planned	Moderate	Good	No	No	No	No	No	No	No	No	16
320	24	30	Educated	No	20000	Muslim	18	Multiparous	Yes	Both	No	No	Yes	Unplanned	Moderate	Moderate	No	No	No	No	No	No	No	No	23
321	25	23	Educated	Yes	15000	Muslim	18	Multiparous	No	CS	No	No	No	Unplanned	Moderate	Good	No	No	No	No	No	No	No	No	7
322	29	22	Educated	No	25000	Muslim	15	Multiparous	No	VD	No	No	No	Planned	Good	Good	No	No	Yes	Yes	No	No	No	No	6
323	16	17	Educated	No	15000	Muslim	15	Nulliparous	No			No	No	Unplanned	Moderate	Good	No	Yes	No	Yes	No	No	No	No	6
324	28	22	Educated	No	10000	Muslim	15	Multiparous	No	VD	No	No	No	Planned	Moderate	Good	No	No	No	No	No	No	No	No	4
325	8	23	Educated	No	13000	Muslim	22	Nulliparous	No			No	No	Planned	Moderate	Good	No	No	No	No	No	No	No	No	18
326	26	27	Educated	No	15000	Muslim	16	Multiparous	Yes	Both	Yes	No	No	Planned	Moderate	Poor	No	No	No	No	No	No	No	No	13
327	32	19	Educated	No	12000	Muslim	17	Nulliparous	Yes	VD	Yes	No	No	Planned	Good	Good	No	No	No	No	No	No	No	No	16
328	17	25	Not educated	No	20000	Muslim	16	Multiparous	Yes	CS	Yes	No	No	Unplanned	Moderate	Good	No	No	No	No	No	No	No	No	7
329	24	25	Educated	No	8000	Muslim	16	Multiparous	No	VD	No	No	Yes	Unplanned	Moderate	Good	No	No	No	No	No	No	No	No	1
330	36	19	Educated	No	10000	Muslim	18	Multiparous	No	VD	No	No	No	Planned	Moderate	Moderate	No	No	No	No	No	No	No	No	12
331	40	30	Educated	No	7000	Muslim	17	Multiparous	Yes	VD	No	No	No	Unplanned	Moderate	Moderate	No	No	No	No	No	No	No	No	11
332	25	20	Educated	No	30000	Muslim	18	Nulliparous	No			No	No	Planned	Good	Good	No	No	No	No	No	No	No	No	3
333	41	30	Not educated	No	7000	Muslim	16	Multiparous	No	VD	No	No	No	Unplanned	Good	Good	No	No	No	No	No	No	Yes	No	17
334	8	18	Educated	No	30000	Muslim	16	Nulliparous	No			No	No	Planned	Good	Good	No	No	No	No	No	No	No	No	8
335	21	20	Educated	No	15000	Muslim	17	Nulliparous	No			No	No	Planned	Good	Good	No	No	No	No	No	No	No	No	2
336	32	22	Educated	No	20000	Muslim	18	Nulliparous	No			No	No	Planned	Moderate	Good	No	No	No	No	No	No	No	No	8
337	25	20	Educated	No	12000	Muslim	16	Multiparous	No	CS	Yes	No	No	Planned	Good	Good	No	No	No	No	No	No	No	No	9
338	16	32	Educated	No	20000	Muslim	18	Multiparous	No	VD	No	No	Yes	Planned	Good	Good	No	No	No	No	No	No	No	No	1
339	21	18	Educated	No	25000	Muslim	17	Nulliparous	No			No	No	Planned	Moderate	Good	No	Yes	Yes	Yes	No	No	No	No	10
340	34	24	Educated	No	6000	Muslim	21	Nulliparous	No			No	No	Planned	Good	Good	No	No	No	No	No	No	No	No	8
341	29	20	Educated	No	15000	Muslim	18	Multiparous	No	CS	No	No	No	Planned	Good	Good	No	No	No	No	No	No	No	No	15
342	40	20	Educated	No	20000	Muslim	18	Nulliparous	No			No	Yes	Planned	Moderate	Good	No	No	No	No	No	No	No	No	2
343	26	18	Educated	No	10000	Muslim	15	Nulliparous	No			Yes	No	Planned	Moderate	Good	No	No	No	No	No	No	No	No	10
344	28	20	Educated	No	8000	Muslim	18	Multiparous	No	VD	Yes	No	No	Unplanned	Moderate	Good	No	No	No	No	No	No	No	No	13
345	12	23	Educated	No	25000	Muslim	18	Multiparous	Yes	VD	Yes	No	No	Unplanned	Good	Good	No	No	No	No	No	No	No	No	0
346	34	34	Educated	No	15000	Muslim	17	Multiparous	No	CS	No	No	No	Unplanned	Good	Good	No	No	No	No	No	No	No	No	1
347	12	20	Educated	No	20000	Muslim	16	Multiparous	No	VD	No	No	No	Unplanned	Moderate	Good	No	No	No	No	No	No	No	No	9
348	32	18	Educated	No	35000	Muslim	17	Nulliparous	No			No	No	Planned	Moderate	Good	No	No	No	No	No	Yes	No	No	3
349	21	20	Educated	No	25000	Muslim	18	Nulliparous	Yes	CS	Yes	Yes	No	Planned	Good	Good	No	No	No	No	No	No	No	No	4
350	8	28	Educated	No	15000	Muslim	15	Multiparous	Yes	CS	Yes	No	Yes	Planned	Good	Good	No	No	No	No	No	No	No	No	2
351	24	22	Educated	No	15000	Muslim	18	Nulliparous	No			No	No	Planned	Good	Good	No	No	No	No	No	No	No	No	2
